# Supplementary material for: Development of Predictive Modeling for Removal of Multispecies Biofilms of Salmonella Enteritidis, Escherichia coli, and Campylobacter jejuni from Poultry Slaughterhouse Surfaces
Source: Foods. 2024 May 29;13(11):1703. doi: 10.3390/foods13111703 (PMC11172265; doi:10.3390/foods13111703)
Supplement: Supplementary file 1 [file foods-13-01703-s001.zip]

Archive with 1 entries (1 files):
- foods-3025719-supplementary.pdf
